# Supplementary material for: The RING-Type E3 Ligase BOI Interacts with EXO70E2 and Mediates Its Ubiquitination in Arabidopsis
Source: Life (Basel). 2024 Sep 17;14(9):1169. doi: 10.3390/life14091169 (PMC11432932; doi:10.3390/life14091169)
Supplement: Supplementary file 1 [file life-14-01169-s001.zip]

Archive with 4 entries (4 files):
- Table S1.pdf
- Fig S1.tif
- Fig S2.tif
- Fig S3.tif
